# Supplementary material for: Dissolved organic matter thiol concentrations determine methylmercury bioavailability across the terrestrial-marine aquatic continuum
Source: Nat Commun. 2023 Oct 23;14:6728. doi: 10.1038/s41467-023-42463-4 (PMC10593767; doi:10.1038/s41467-023-42463-4)
Supplement: Supplementary file 3 — Source Data [file 41467_2023_42463_MOESM3_ESM.xlsx]

## Sheet: Table 1
	Study Sites								DOM Samples
	Site	US State	System Type	Latitude (degrees)	Longitude (degrees)	Salinity (psu)	DOC (µM)		% C	% N	% S	C/S (mol ratio)	C/N (mol ratio)	DOM-RSH in water (nM)	RSH/DOC (µmol/mol)	Log K
	SR	DE	Marsh	39.5782	-75.4772	4	288.942		45.5637	1.45133	1.59672	76.0955	36.6268	70.9891	246 +/- 11	16.1811
	BC	NJ	Marsh	40.8286	-74.08	4.7	590.434		52.4729	2.08302	2.035	68.7605	29.3892	214.713	364 +/- 23	16.7874
	BI	CT	Marsh	41.3372	-71.8756	28	257.899		53.4224	2.47273	4.39076	32.4454	25.2054	107.848	418 +/- 31	16.5485
	SI	MA	Marsh	42.7519	-70.8366	33.3	552.828		52.6045	1.90145	1.99576	70.2884	32.2765	186.665	338 +/- 18	16.2907
	OS	CT	River	41.3149	-73.0858	0.6	244.651		49.1215	1.93008	0.935691	139.994	29.6923	26.1434	107 +/- 6	16.2525
	PAW	RI	River	41.375	-71.8323	0.5	291.445		60.7332	1.90513	1.0148	159.594	37.1919	26.2249	90 +/- 35	16.4981
	HC	CT	River	41.3832	-72.3517	2.2	282.074		49.1465	1.51869	0.8866	147.82	37.7546	36.1979	128 +/- 4	16.104
	OR	ME	River	44.6902	-68.8185	4.7	421.908		51.0418	0.773331	0.538269	252.869	77.0029	18.7363	44 +/- 3	16.4283
	CM	DE	Estuary	38.9446	-74.9706	32	134.304		50.0868	2.15133	2.03938	65.4927	27.1621	15.4966	115 +/- 11	16.4158
	NB	NJ	Estuary	40.6703	-74.1271	21.7	236.104		47.2234	2.13721	2.41859	52.0673	25.7785	22.9766	97 +/- 9	16.7476
	CI	NY	Estuary	40.8494	-73.7815	27.9	177.192		54.8991	2.7314	1.98142	73.885	23.4491	13.0533	74 +/- 5	16.6673
	ST	CT	Estuary	41.1709	-73.114	17.7	206.251		39.4188	1.50911	1.19092	88.2651	30.474	34.7669	169 +/- 7	17.0111
	CTR	CT	Estuary	41.287	-72.3511	20.8	191.325		49.9316	1.95237	1.06395	125.147	29.8374	13.5905	71 +/- 4	16.2238
	NBD	MA	Estuary	41.6496	-70.9134	32.2	194.102		N/A	N/A	1.41981	N/A	N/A	14.291	74 +/- 28	N/A
	PI	MA	Estuary	42.8155	-70.821	29.6	149.811		48.8127	1.98056	2.59679	50.1262	28.7535	28.4569	190 +/- 20	N/A
	CP	MA	Estuary	42.8175	-70.8778	9.7	232.991		55.6334	2.12236	1.31134	113.133	30.5818	11.3947	49 +/- 3	17.4357
	MP	ME	Estuary	44.432	-68.9419	32.28	158.144		54.2383	1.47878	1.34393	107.621	42.7905	14.587	92 +/- 10	N/A
	M	ME	Estuary	44.5911	-68.8643	14.67	285.157		56.9269	1.21371	0.582442	260.635	54.7203	11.164	39 +/- 1	16.1526
	SB	CT	Shelf	39.8443	-70.7374	36	116.386		53.1201	2.18219	0.668063	212.036	28.3997	5.11612	44 +/- 5	16.5683
	GOM	ME	Shelf	42.8451	-70.4775	31.7	117.18		50.2285	1.86986	1.40045	95.6429	31.3393	8.91221	76 +/- 8	16.5731

## Sheet: Figure 1
	Site	System Type	Latitude (degrees)	Longitude (degrees)
	CM	Estuary	38.94	-74.97
	SR	Marsh	39.58	-75.48
	SB	Shelf	39.84	-70.74
	NB	Estuary	40.67	-74.13
	BC	Marsh	40.83	-74.08
	CI	Estuary	40.85	-73.78
	ST	Estuary	41.17	-73.11
	CTR	Estuary	41.29	-72.35
	OS	River	41.31	-73.09
	BI	Marsh	41.34	-71.88
	PAW	River	41.37	-71.83
	HC	River	41.38	-72.35
	NBD	Estuary	41.65	-70.91
	SI	Marsh	42.75	-70.84
	CP	Estuary	42.82	-70.88
	PI	Estuary	42.82	-70.82
	GOM	Shelf	42.85	-70.48
	MP	Estuary	44.43	-68.94
	M	Estuary	44.59	-68.86
	OR	River	44.69	-68.82

## Sheet: Figure 2
a,b)	Site	System	Fluorescence Index	Freshness Index	Humification Index	Spectral Slope Ratio	C360 (%)	C390 (%)	C450 (%)	C520 (%)		c,d)	Site	System	FeS₂ (-1) + S⁰ (0)	RSSR (0)	RSH (-1) + RSR (0)	Sulfoxide (+2)	Sulfone (+4)	Sulfonate (+5)	Sulfate (+6)	Total Thiol (-1) *
	BC	Marsh	1.50912	0.758098	0.856846	0.784781	0.225004	0.308882	0.357933	0.108181			BC	Marsh	0	21.2265	24.6107	4.53051	9.85123	26.4752	13.3059	2.50049
	BI	Marsh	1.41423	0.66218	0.867272	0.857393	0.142595	0.286849	0.402242	0.168314			BI	Marsh	7.68593	28.2434	25.8502	2.8409	3.68657	19.8153	11.8777	1.35679
	CI	Estuary	1.46354	0.823557	0.761619	0.837948	0.219171	0.333669	0.328192	0.118968			CI	Estuary	0	20.7973	22.8124	5.02062	5.63036	29.5426	16.1968	0.544294
	CM	Estuary	1.44749	0.802309	0.732882	0.977392	0.21584	0.280717	0.353472	0.149971			CM	Estuary	0	21.4152	21.4038	2.78254	4.84032	30.7142	18.844	0.755683
	CP	Estuary	1.5128	0.721829	0.830026	0.910351	0.184237	0.301359	0.391375	0.123029			CP	Estuary	0	19.308	22.5318	4.43914	8.00078	31.5364	14.1839	0.553294
	CTR	Estuary	1.42557	0.697536	0.831335	0.899876	0.165605	0.298001	0.394847	0.141547			CTR	Estuary	0	21.9454	25.0424	3.86297	5.96771	27.7996	15.3819	0.888969
	GOM	Shelf	1.42954	0.870669	0.600189	1.11093	0.279763	0.283483	0.314269	0.122486			GOM	Shelf	0	13.7153	18.0705	3.31098	5.96746	37.7773	21.1584	0.727419
	HC	River	1.46441	0.676119	0.81603	0.906827	0.160204	0.3088	0.405224	0.125773			HC	River	0	20.0539	28.0342	4.42116	7.17153	27.4826	12.8366	1.89694
	M	Estuary	1.40969	0.596223	0.883031	0.865949	0.119508	0.29346	0.438772	0.148259			M	Estuary	0	18.734	27.559	3.90302	6.02958	29.5282	14.2462	1.0204
	MP	Estuary	1.41157	0.681983	0.843992	0.966412	0.166333	0.293327	0.397389	0.142951			MP	Estuary	0	12.9928	20.5537	3.68715	5.31636	35.2567	22.1933	0.992683
	NB	Estuary	1.52851	0.792588	0.831103	0.891651	0.211576	0.323032	0.358368	0.107024			NB	Estuary	0	14.746	22.4496	4.26901	9.33225	31.3505	17.8526	0.506696
	NBD	Estuary	1.46894	0.821908	0.7698	0.953307	0.23913	0.286782	0.338543	0.135546			NBD	Estuary	0	21.2992	21.8949	3.84535	6.33652	29.4467	17.1773	0.776772
	OR	River	1.41122	0.578681	0.89425	0.854913	0.110367	0.295524	0.450942	0.143166			OR	River	0	20.5427	27.5824	4.96483	6.92767	27.5824	12.4001	1.12295
	OS	River	1.49057	0.720528	0.850035	0.894167	0.171651	0.306552	0.394069	0.127728			OS	River	0	20.5826	27.7187	5.49135	7.96033	26.3852	11.8619	1.49597
	PAW	River	1.44166	0.599862	0.878957	0.802922	0.138476	0.274861	0.435203	0.15146			PAW	River	0	22.0446	29.0446	4.43477	6.39432	26.4931	11.5885	1.43606
	PI	Estuary	1.43474	0.676871	0.865149	0.877385	0.151153	0.291698	0.403711	0.153438			PI	Estuary	0	23.5612	22.2476	4.07849	5.56274	29.1878	15.3622	0.952159
	SB	Shelf	1.46486	0.900182	0.592711	1.10005	0.264805	0.295428	0.313182	0.126585			SB	Shelf	0	12.87	15.0355	3.13055	7.52303	38.4145	23.0265	0.932069
	SI	Marsh	1.4268	0.645798	0.887931	0.789578	0.123585	0.299321	0.425226	0.151868			SI	Marsh	7.54615	22.1838	29.6456	3.57022	4.42386	21.6166	11.0138	2.37332
	SR	Marsh	1.48889	0.761172	0.800003	0.872162	0.211977	0.293618	0.368636	0.12577			SR	Marsh	0	22.2174	22.1586	5.57394	8.08005	28.9535	13.0165	1.86956
	ST	Estuary	1.47403	0.760201	0.824421	0.917842	0.198006	0.302113	0.372768	0.127113			ST	Estuary	0	22.5151	23.8763	4.41895	7.96438	27.1121	14.1132	1.48785
													*Independently quantified total thiol concentration as a fraction of total S measured.

## Sheet: Figure 3
a,b)	Site	System	DOM-RSH (nm)	Log K
	BC	Marsh	214.713	16.7874
	BI	Marsh	107.848	16.5485
	CI	Estuary	13.0533	16.6673
	CM	Estuary	15.4966	16.4158
	CP	Estuary	11.3947	17.4357
	CTR	Estuary	13.5905	16.2238
	GOM	Shelf	8.91221	16.5731
	HC	River	36.1979	16.104
	M	Estuary	11.164	16.1526
	MP	Estuary	14.587	N/A
	NB	Estuary	22.9766	16.7476
	NBD	Estuary	14.291	N/A
	OR	River	18.7363	16.4283
	OS	River	26.1434	16.2525
	PAW	River	26.2249	16.4981
	PI	Estuary	28.4569	N/A
	SB	Shelf	5.11612	16.5683
	SI	Marsh	186.665	16.2907
	SR	Marsh	70.9891	16.1811
	ST	Estuary	34.7669	17.0111

## Sheet: Figure 4
									MeHg concentration in water (pM)				MeHg concentration in suspended phytoplankton (pM)				MeHg concentration in water (nmol/um^3)				MeHg concentration per cell (nmol/um^3)				VCF (×10^4)				VCF from data averages used for Fig. 4ᵃ
a,b)	Site	System Type	DOM-RSH (µM)	DOC (µM)	VCF × 10⁴	VCF × 10⁴ error		Replicate data	Rep 1	Rep 2	Rep 3	average	Rep 1	Rep 2	Rep 3	average	Rep 1	Rep 2	Rep 3	average	Rep 1	Rep 2	Rep 3	average	Rep 1	Rep 2	Rep 3	average
	SI	Marsh	0.01686	50	3.39597	0.657479			3.32389	3.65448	4.55556	3.84464	1.61289	1.91888		1.76588	3.32389e-18	3.65448e-18	4.55556e-18	3.84464e-18	1.19258e-13	1.41868e-13		1.30563e-13	3.58792	3.88202		3.73497	3.39597
	SI	Marsh	0.05058	150	2.71094	0.248146			4.67644	4.98569	5.31856	4.99356	1.68876	1.8417	1.96344	1.8313	4.67644e-18	4.98569e-18	5.31856e-18	4.99356e-18	1.2484e-13	1.36141e-13	1.45136e-13	1.35372e-13	2.66956	2.73063	2.72886	2.70968	2.71094
	SI	Marsh	0.1686	500	1.20367	0.44502			5.62604	6.01161	7.59957	6.41241	0.561549	1.28077	1.28963	1.04398	5.62604e-18	6.01161e-18	7.59957e-18	6.41241e-18	4.15373e-14	9.46803e-14	9.53349e-14	7.71841e-14	0.738303	1.57496	1.25448	1.18925	1.20367
	OR	River	0.00222	50	8.2597	3.7791			2.59424	2.73285	2.89072	2.73927	1.59439	2.5403	4.58387	2.90619	2.59424e-18	2.73285e-18	2.89072e-18	2.73927e-18	1.24872e-13	1.97977e-13	3.55917e-13	2.26255e-13	4.81342	7.24435	12.3124	8.12339	8.2597
	OR	River	0.00666	150	4.22971	1.01401			3.85237	3.92922	5.04699	4.27619	1.81851	2.33424	2.81076	2.32117	3.85237e-18	3.92922e-18	5.04699e-18	4.27619e-18	1.42022e-13	1.81881e-13	2.18709e-13	1.80871e-13	3.68661	4.62894	4.33346	4.21634	4.22971
	OR	River	0.0222	500	3.30971	0.301683			4.06415	4.52612	4.74602	4.44543	1.80021	1.87679	1.99875	1.89192	4.06415e-18	4.52612e-18	4.74602e-18	4.44543e-18	1.40043e-13	1.45962e-13	1.55388e-13	1.47131e-13	3.4458	3.22489	3.27407	3.31492	3.30971
									ᵃ The VCF values used in the main manuscript results were calculated based on the replicate (Rep) averages for MeHg concentrations in cells and water.

## Sheet: Figure 5
	System Type	DOC (log µM)	DOM-RSH (log nM)	DOM-RSH/DOC (nM/µM)
	Marsh	2.62583	2.16147	0.343276
	River	2.49136	1.42853	0.0865296
	Estuary	2.29318	1.25464	0.091508
	Shelf	2.0685	0.847109	0.060064

## Sheet: Table S2
	log K	Ligand Source	Experimental Ligand	Reference
	16.1-17.4	DOM	Coastal DOM	This study
	16.76	LMM thiol	N-acetylpenicillamine	Reid & Rabenstein, 1981
	16.94	LMM thiol	Penicillamine
	16.67	LMM thiol	Cysteine
	16.12	LMM thiol	Mercaptoacetic Acid
	5.22	Cl-	Chloride	Loux, 2015
	7.57	Amine	Methylamine	Skyllberg et al., 2003
	10.39, 14.84	DOM	SRFA	Amirbahman et al., 2002
	13.20-14.54	DOM, Strong sites	River/Lake DOM	Hintelmann et al., 1997
	12.15-13.07	DOM, Weak sites	River/Lake DOM
	16.3-16.7	DOM	Soil DOM	Qian et al., 2002
	16.0-16.7	DOM	Soil DOM	Karlsson & Skyllberg, 2003

## Sheet: Table S3
	Eqn	Reaction	Log K	Reference
	3	MeHg+ + DOM-RS- = MeHg(DOM-RS)	determined	This study
	4	MeHg+ + Nacpen- = MeHg(Nacpen)	16.76	Reid & Rabenstein, 1981
	5	Nacpen-H = Nacpen- + H+	-9.6	Liem-Nguyen et al., 2017
	6	DOM-RSH = DOM-RS- + H+	-9.6	See text
	7	MeHg+ + Cl- = MeHgCl	5.4	Loux, 2015
	8	MeHg+ + H2PO4- = MeHgHPO4- + H+	-1.7	Ingman & Liem, 1974
	9	MeHg+ + H2O = MeHgOH + H+	-4.5	Loux, 2015
	10	MeHg+ + cell-RS- = MeHg(cell-RS)	16.67	Reid & Rabenstein, 1981
	11	cell-RSH = cell-RS- + H+	-9.6	See text
	12	H2O = OH- + H+	-13.7

## Sheet: Table S4
		Site	Cl- (mM)	pH	MeHgOH (%)	MeHgCl (%)	MeHg(DOM-RS) (%)
	Marsh	SR	62	7.6	0.01	0.06	99.92
		BC	73	7.6	0	0.01	99.99
		BI	437	8.1	0	0.03	99.97
		SI	520	8.2	0	0.03	99.96
	River	OS	9.4	7.5	0.03	0.03	99.92
		PAW	7.8	7.5	0.02	0.01	99.97
		HC	34	7.5	0.03	0.09	99.88
		OR	73	7.6	0.03	0.15	99.84
	Estuary	CM	500	8.2	0.03	0.26	99.7
		NB	339	8	0.01	0.1	99.89
		CI	436	8.1	0.02	0.19	99.79
		ST	276	7.9	0	0.04	99.96
		CTR	325	7.9	0.06	0.58	99.36
		NBD	503	8.2
		PI	462	8.2
		CP	151	7.7	0	0.04	99.95
		MP	504	8.2
		M	229	7.8	0.08	0.82	99.09
	Shelf	SB	562	8.2	0.07	0.61	99.32
		GOM	495	8.2	0.04	0.32	99.63

## Sheet: Table S5
		% of Total Sulfur
	Site Name	BC	BI	CI	CM	CP	CTR	GOM	HC	LIS	M	MP	NB	NBD	OR	OS	PAW	PI	SI	SR	ST
	FeS	0	0	0	0	0	0	0	0	0	0	0	0	0	0	0	0	0	0	0	0
	FeS2+S0	0	7.68593	0	0	0	0	0	0	0	0	0	0	0	0	0	0	0	7.54615	0	0
	RSSR	21.2265	28.2434	20.7973	21.4152	19.308	21.9454	13.7153	20.0539	12.87	18.734	12.9928	14.746	21.2992	20.5427	20.5826	22.0446	23.5612	22.1838	22.2174	22.5151
	RSH+RSR	24.6107	25.8502	22.8124	21.4038	22.5318	25.0424	18.0705	28.0342	15.0355	27.559	20.5537	22.4496	21.8949	27.5824	27.7187	29.0446	22.2476	29.6456	22.1586	23.8763
	Sulfoxide	4.53051	2.8409	5.02062	2.78254	4.43914	3.86297	3.31098	4.42116	3.13055	3.90302	3.68715	4.26901	3.84535	4.96483	5.49135	4.43477	4.07849	3.57022	5.57394	4.41895
	Sulfone	9.85123	3.68657	5.63036	4.84032	8.00078	5.96771	5.96746	7.17153	7.52303	6.02958	5.31636	9.33225	6.33652	6.92767	7.96033	6.39432	5.56274	4.42386	8.08005	7.96438
	Sulfonate	26.4752	19.8153	29.5426	30.7142	31.5364	27.7996	37.7773	27.4826	38.4145	29.5282	35.2567	31.3505	29.4467	27.5824	26.3852	26.4931	29.1878	21.6166	28.9535	27.1121
	Sulfate	13.3059	11.8777	16.1968	18.844	14.1839	15.3819	21.1584	12.8366	23.0265	14.2462	22.1933	17.8526	17.1773	12.4001	11.8619	11.5885	15.3622	11.0138	13.0165	14.1132

[truncated: 9 more sheets: Figure S1, Figure S2, Figure S3, Figure S4, Figure S5, Figure S6, Figure S7, Figure S8, Figure S9]
